# Supplementary material for: Genomics Reveal Admixture and Unexpected Patterns of Diversity in a Parapatric Pair of Butterflies
Source: Genes (Basel). 2021 Dec 17;12(12):2009. doi: 10.3390/genes12122009 (PMC8700966; doi:10.3390/genes12122009)
Supplement: Supplementary file 1 [file genes-12-02009-s001.zip]

Archive with 1 entries (1 files):
- genes-1474068-suppl.pdf
